# Supplementary material for: Genome-Wide Population Structure and Selection Signatures of Yunling Goat Based on RAD-seq
Source: Animals (Basel). 2022 Sep 13;12(18):2401. doi: 10.3390/ani12182401 (PMC9495202; doi:10.3390/ani12182401)
Supplement: Supplementary file 1 [file animals-12-02401-s001.zip]

Archive with 1 entries (1 files):
- animals-1903391-supplementary.pdf
